# Supplementary material for: Surface Modification of ZnO with Sn(IV)-Porphyrin for Enhanced Visible Light Photocatalytic Degradation of Amaranth Dye
Source: Molecules. 2023 Sep 7;28(18):6481. doi: 10.3390/molecules28186481 (PMC10536602; doi:10.3390/molecules28186481)
Supplement: Supplementary file 1 [file molecules-28-06481-s001.zip]

Archive with 1 entries (1 files):
- molecules-2576254-supplementary.pdf
